# Supplementary material for: Near Infrared Spectroscopy as a Green Technology for the Quality Prediction of Intact Olives
Source: Foods. 2021 May 11;10(5):1042. doi: 10.3390/foods10051042 (PMC8151771; doi:10.3390/foods10051042)
Supplement: Supplementary file 1 [file foods-10-01042-s001.zip]

Archive with 1 entries (1 files):
- foods-1204253-supplementary.pdf
